# Supplementary material for: Identification of a Steroid Hormone-Associated Gene Signature Predicting the Prognosis of Prostate Cancer through an Integrative Bioinformatics Analysis
Source: Cancers (Basel). 2022 Mar 19;14(6):1565. doi: 10.3390/cancers14061565 (PMC8946240; doi:10.3390/cancers14061565)
Supplement: Supplementary file 1 [file cancers-14-01565-s001.zip]

Archive with 1 entries (1 files):
- cancers-1594319-supplementary.pdf
